# Supplementary material for: Comprehensive Statistical Exploration of Prognostic (Bio-)Markers for Responses to Immune Checkpoint Inhibitor in Patients with Non-Small Cell Lung Cancer
Source: Cancers (Basel). 2021 Dec 24;14(1):75. doi: 10.3390/cancers14010075 (PMC8750624; doi:10.3390/cancers14010075)
Supplement: Supplementary file 1 [file cancers-14-00075-s001.zip]

Archive with 1 entries (1 files):
- cancers-1487457-supplementary.pdf
